# Supplementary material for: Comparative Metabolomics of Reproductive Organs in the Genus Aesculus (Sapindaceae) Reveals That Immature Fruits Are a Key Organ of Procyanidin Accumulation and Bioactivity
Source: Plants (Basel). 2021 Dec 8;10(12):2695. doi: 10.3390/plants10122695 (PMC8708636; doi:10.3390/plants10122695)
Supplement: Supplementary file 1 [file plants-10-02695-s001.zip]

Archive with 1 entries (1 files):
- plants-1463650-supplementary.pdf
